# Supplementary material for: Blockchain-Based Dynamic and Revocable Consent for Secondary Health Data Use: Systematic Review
Source: JMIR Med Inform. 2026 Jun 22;14:e88536. doi: 10.2196/88536 (PMC13287375; doi:10.2196/88536)
Supplement: Checklist 1 [file medinform-v14-e88536-s001.xlsx]

## Sheet: Prisma Table
keywords:
	SOURCE: SCOPUS & WEB OF SCIENCE
	Concept	Population	Context	Filter	Limitations	Scopus	WOS	PubMed
	"dynamic consent"	"health" OR "healthcare" OR "medical data"	"secondary use" OR "research" OR "AI training" OR "data reuse" OR "data sharing"	"blockchain" OR "distributed ledger" OR "DLT"	Years 2020-2025
	"revocable consent"
	"granular consent"				Only journal papers, Articles and reviews, English language
	1956 Documents					1485	77	394
	1652 Documents					1389	57	206
	1601 Documents					1374	55	172
	324 Documents					304	14	6
	205 Documents					185	14	6
		Concept	"dynamic consent" OR "revocable consent" OR "granular consent"
		Population	"health" OR "healthcare" OR "medical data"
		Context	"secondary use" OR "research" OR "AI training" OR "data reuse" OR "data sharing"
		Filter	"blockchain" OR "distributed ledger" OR "DLT"
		Concept AND Population	("dynamic consent" OR "revocable consent" OR "granular consent") AND ("health" OR "healthcare" OR "medical data")
		Query inteira	("dynamic consent" OR "revocable consent" OR "granular consent") AND ("health" OR "healthcare" OR "medical data") AND ("secondary use" OR "research" OR "AI training" OR "data reuse" OR "data sharing")
		Final Query	("dynamic consent" OR "revocable consent" OR "granular consent") AND ("health" OR "healthcare" OR "medical data") AND ("blockchain" OR "distributed ledger" OR "DLT") AND ("secondary use" OR "research" OR "AI training" OR "data reuse" OR "data sharing") AND PUBYEAR > 2019 AND PUBYEAR < 2026 AND ( LIMIT-TO ( DOCTYPE,"re" ) OR LIMIT-TO ( DOCTYPE,"ar" ) ) AND ( LIMIT-TO ( LANGUAGE,"English" ) )
	Query	Scopus
	( "Blockchain" OR "Distributed Ledger Technology" ) AND ( "Dynamic Consent" OR "Revocable Consent" ) AND ( "Healthcare Data" OR "Electronic Health Record" OR "EHR" ) AND ( "Data Sharing" OR "Secondary Use" ) AND PUBYEAR > 2019 AND PUBYEAR < 2026 AND ( LIMIT-TO ( LANGUAGE , "English" ) )	185
	( "Blockchain" OR "Distributed Ledger Technology" OR "DLT" ) AND ( "Dynamic Consent" OR "Revocable Consent" OR "granular consent" ) AND ( "Healthcare Data" OR "Electronic Health Record" OR "EHR" OR "medical data" OR "health" ) AND ( "Data Sharing" OR "Secondary Use" OR "research" OR "AI training" OR "data reuse" ) AND PUBYEAR > 2019 AND PUBYEAR < 2026 AND ( LIMIT-TO ( LANGUAGE , "English" ) )	326

## Sheet: KeyWords Results
					SOURCE: SCOPUS
	Before Filter						After Filter

## Sheet: Paper Selection (man)
Serial no.	Paper Title	Authors and Date	Major Contribution	Consent Type	Identity & Access	Year	Review Paper	Application Area	Blockchain	Consent Management	Dynamic Consent	Healthcare Data Sharing	Data Security & Privacy
1	A Blockchain-Applied Personal Health Record Application: Development and User Experience (Kim et al.)	Kim et al., 2022	Developed a blockchain-based PHR mobile app; Evaluated user trust with system usability score (SUS score 74); Used on-chain/off-chain separation to store only hashes/consents on-chain; Mixed-method user study (30 users, interviews + survey)	Dynamic consent (opt-in, opt-out with history logging)	Patient-managed keys via personal wallets	2022		Personal Health Records (PHR)	✔	✔	✔	✔	✔
2	A Blockchain-Based Consent Mechanism for Access to Fitness Data in the Healthcare Context (Alhajri et al.)	Alhajri et al., 2022	Proposed a GDPR-compliant, decentralized consent system for wearable fitness data using blockchain + smart contracts; validated via SeMF formal modeling.			2022		Wearable Fitness Data / Healthcare	✔	✔	✔		✔
3	A Blockchain-Based Dynamic Consent Architecture to Support Clinical Genomic Data Sharing (ConsentChain) (Albalwy et al.)	ConsentChain, 2021	Designed ConsentChain on Ethereum enabling patients to dynamically grant/withdraw consent for genomic data sharing; ontology-based automation of consent.			2021		Clinical Genomic Data Sharing	✔	✔	✔	✔	✔
4	A Blockchain-Based Hybrid Architecture for Auditable Consent Management (Can et al.)	Can et al., 2024	Proposed a GDPR-compliant hybrid architecture with a “purpose tree” for consent management; introduced auditing mechanisms; combined on-chain/off-chain for scalability.			2024		General GDPR Consent Management (applied to healthcare)	✔	✔	✔	✔	✔
5	A Blockchain-Enabled Sharing Platform for Personal Health Records (Dong et al.)	Dong et al., 2023	Built BEST platform on Hyperledger Fabric for longitudinal PHR sharing; enabled patient-controlled consent, privacy, and granularity; demonstrated scalability.			2023		Personal Health Records (PHR)	✔	✔	✔	✔	✔
6	A Consent Model for Blockchain-Based Health Data Sharing Platforms (Jaiman & Urovi)	Jaiman & Urovi, 2020	Created a dynamic consent model with DUO + ADA-M ontologies on Ethereum; enabled fine-grained, machine-readable consent and revocation for health data.			2020		General Health Data Sharing	✔	✔	✔	✔	✔
7	A Consent-Aware Electronic Medical Records Sharing Method Based on Blockchain (Qu et al.)	Qu et al., 2025	Proposed a blockchain-based EMR sharing method with ring signatures and off-chain storage; ensured security, privacy, transparency, and compliance with China’s PIPL.			2025		Electronic Medical Records (EMR)	✔	✔	✔	✔	✔
8	A Formal Model for Blockchain-Based Consent Management in Data Sharing (Peyrone & Wichadakul)	Peyrone & Wichadakul, 2023	Introduced SmartDataTrust prototype with Solidity + Python API; used Event-B formal methods; supported consent withdrawal, renewal, audit logs (GDPR-compliant).			2023		General Data Sharing (Healthcare & beyond)	✔	✔	✔	✔	✔
9	Artificial Intelligence in Ophthalmology: Opportunities, Challenges, and Ethical Considerations (Kazemzadeh)	Kazemzadeh, 2025	Narrative review of AI in ophthalmology; synthesized applications, ethical risks (bias, transparency, access), and opportunities for diagnostics and care delivery.			2025	✔	Ophthalmology / Vision Sciences				✔	✔
10	Balancing the Safeguarding of Privacy and Data Sharing: Perceptions of Genomic Professionals on Patient Genomic Data Ownership in Australia (Malakar et al.)	Malakar et al., 2024	Surveyed genomic professionals on patient data ownership; explored role of blockchain/self-sovereign identity in balancing privacy and data sharing; found differing views among clinicians vs. researchers.			2024		Genomics / Data Ownership	✔	✔	✔	✔	✔
11	Blockchain for Applications of Clinical Trials: Taxonomy, Challenges, and Future Directions (Hang et al.)	Hang et al., 2022	Comprehensive survey and taxonomy of blockchain in clinical trials (recruitment, consent traceability, monitoring, data mgmt); outlined open challenges and research directions.			2022	✔	Clinical Trials	✔	✔	✔	✔	✔
12	Blockchain in Clinical Trials: Bibliometric and Network Analysis (Castro et al.)	Castro et al., 2024	Conducted bibliometric analysis of blockchain in clinical trials, identifying trends, influential authors, and thematic clusters; highlighted adoption barriers.			2024	✔	Clinical Trials	✔	✔		✔	✔
13	Blockchain in Critical Care (Gondode et al.)	Gondode et al., 2025	Proposed blockchain-based framework for secure, auditable, and interoperable data management in ICU/critical care environments, addressing monitoring and EHR integration.			2025		Critical Care / ICU Data Management	✔	✔		✔	✔
14	Blockchain in the age of industrial revolution: A systematic literature review using bibliometric and network analysis (Gupta et al.)	Gupta et al., 2024	Systematic review mapping blockchain adoption across Industry 4.0; used bibliometric and network analysis to classify research clusters and identify gaps.			2024	✔	Cross-domain (Industry 4.0, some healthcare overlap)	✔				✔
15	Blockchain Integration in Healthcare: A Comprehensive Investigation of Use Cases, Performance Issues, and Mitigation Strategies (Kasyapa & Vanmathi)	Kasyapa & Vanmathi, 2024	Comprehensive review of blockchain in healthcare (use cases: EHRs, supply chain, clinical trials, insurance); discussed performance/scalability issues and mitigation.			2024	✔	General Healthcare Applications	✔	✔	✔	✔	✔
16	Blockchain Technology Applications in the Health Domain: A Multivocal Literature Review (Baysal et al.)	Baysal et al., 2023	Conducted multivocal literature review (78 formal + 23 grey sources) mapping blockchain applications in healthcare (EHR, supply chain, IoT, insurance, dynamic consent).			2023	✔	General Health Domain	✔	✔	✔	✔	✔
17	Blockchain-Aided and Privacy-Preserving Data Governance in Multi-Stakeholder Applications (Garcia et al.)	Garcia et al., 2022	Proposed a blockchain-based privacy-preserving data governance framework ensuring accountability, transparency, and compliance across multiple stakeholders.			2022		Multi-Stakeholder Data Governance (health + cross-domain)	✔	✔		✔	✔
18	Blockchain-Based Access Control System for Efficient Consent Management in Healthcare (Daudén-Esmel et al.)	Daudén-Esmel et al., 2024	Proposed a blockchain-based access control system for healthcare consent management; emphasized efficiency, scalability, and secure patient-controlled access to medical records.			2024		Healthcare Consent & Access Control	✔	✔	✔	✔	✔
19	Blockchain-Based Decentralized Storage Systems for Sustainable Data Self-Sovereignty: A Comparative Study (Merlec & In)	Merlec & In, 2024	Comparative analysis of decentralized storage systems (IPFS, Filecoin, Storj, etc.) emphasizing blockchain’s role in data self-sovereignty and sustainability.			2024		Cross-domain (Healthcare relevance in data sovereignty)	✔				✔
20	Blockchain-Based Dynamic Consent and its Applications for Patient-Centric Research and Health Informatics (Charles et al.)	Charles et al., 2024	Presented blockchain-based dynamic consent model for patient-centric research, clinical trials, and health informatics applications.			2024		Patient-Centric Research / Clinical Trials	✔	✔	✔	✔	✔
21	Blockchain-Based Service-Oriented Architecture for Consent Management, Access Control, and Auditing (Roman-Martinez et al.)	Roman-Martinez et al., 2023	Proposed service-oriented blockchain architecture integrating consent management, access control, and auditing for compliance and interoperability.			2023		Healthcare Data Sharing / Consent Mgmt	✔	✔	✔	✔	✔
22	Blockchain-Enabled Privacy-Preserving Ecosystem for DNA Sequence Sharing (Nguyen et al.)	Nguyen et al., 2025	Designed ecosystem enabling secure, privacy-preserving DNA data sharing; integrated blockchain, IPFS, encryption, and secure computations.			2025		Genomics / DNA Data Sharing	✔	✔		✔	✔
23	Blockchain-Powered Healthcare Systems: Enhancing Scalability and Security with Hybrid Deep Learning (Ali et al.)	Ali et al., 2023	Proposed a hybrid blockchain–deep learning architecture for secure and scalable healthcare data management; improved intrusion detection and privacy.			2023		General Healthcare Systems	✔			✔	✔
24	Breaking Down the Data Path in Digital Health: From Edge to Fog and Beyond (Righi et al.)	Righi et al., 2025	Analyzed digital health ecosystems (edge, fog, cloud) and data path challenges; emphasized integration with blockchain for trust and integrity.			2025		Digital Health Data Infrastructure	✔			✔	✔
25	Building a Decentralized Biobanking App for Research Transparency and Patient Engagement (Dewan et al.)	Dewan et al., 2025	Co-designed a decentralized mobile app (“de-bi”) with breast cancer patients, enabling transparency and engagement in biobank specimen use.			2025		Biobanking / Patient Engagement	✔	✔	✔	✔	✔
26	Challenges and Solutions in Implementing Informed Consent in Digital Environments: A Scoping Review (Schmidt et al.)	Schmidt et al., 2025	Scoping review (63 studies) mapping technical implementations of informed consent in digital health; identified challenges (obtain, prove, retrace, manage), highlighted blockchain and dynamic consent as promising but under-evaluated.			2025	✔	Digital Health / mHealth Consent	✔	✔	✔	✔	✔
27	Clinical Trial Data Transparency and GDPR Compliance: Implications for Data Sharing and Open Innovation (Minssen et al.)	Minssen et al., 2020	Analyzed regulatory and legal challenges of data sharing in clinical trials under GDPR; focused on compliance, transparency, and secondary use of data.			2020		Clinical Trials / Legal & GDPR Compliance		✔	✔	✔	✔
28	Current Application of Blockchain Technology in Healthcare and Its Potential Roles in Urology (Felemban et al.)	Felemban et al., 2025	Reviewed blockchain use in healthcare with focus on its potential application in urology; discussed opportunities, challenges, and integration needs.			2025	✔	Urology / Healthcare	✔	✔		✔	✔
29	Data Privacy and Ethical Considerations in Database Management (Pina et al.)	Pina et al., 2024	Provided best practices for data minimization, anonymization, pseudonymization, encryption, and retention; applied case study in healthcare dataset; highlighted ethical and regulatory compliance.			2024		Database Management / Healthcare Dataset		✔		✔	✔
30	Data Sharing Under the GDPR: Time to Harmonize Law and Research Ethics? (Vlahou et al.)	Vlahou et al., 2021	Review of GDPR impacts on biomedical research and consent; called for harmonization of law and ethics, clarification of broad consent, and roadmap for secondary data use.			2021	✔	Biomedical Research Governance		✔	✔	✔	✔
31	Design and Implementation of a Personal Health Record Platform Based on Patient-Consent Blockchain Technology (Kim et al.)	Kim et al., 2021	Built a patient-consent blockchain platform (PHR) using Hyperledger Fabric with on/off-chain data storage; empowered patients with ownership of PHRs, dynamic consent, and secure sharing across hospitals.			2021		Personal Health Records	✔	✔	✔	✔	✔
32	DiabeticChain: A Novel Blockchain Approach for Patient-Centric Diabetic Data Management (Mishra & Mehra)	Mishra & Mehra, 2025	Proposed DiabeticChain, a blockchain framework for patient-controlled diabetes data sharing, ensuring transparency, security, and interoperability.			2025		Diabetes / Chronic Disease Mgmt	✔	✔		✔	✔
33	Distributed Management of Patient Data-Sharing Informed Consents for Clinical Research (Pham et al.)	Pham et al., 2024	Demonstrated feasibility of Ethereum-based informed consent system for multi-site clinical research; improved efficiency, immutability, and dynamic consent handling across thousands of records.			2024		Clinical Research	✔	✔	✔	✔	✔
34	Dynamic Consent Management for Clinical Trials via Private Blockchain Technology (Albanese et al.)	Albanese et al., 2020	Proposed a private blockchain architecture to manage dynamic consent in clinical trials, enabling transparency, patient autonomy, and immutable auditability.			2020		Clinical Trials	✔	✔	✔	✔	✔
35	Dynamic Consent, Communication and Return of Results in Large-Scale Health Data Reuse: Survey of Public and Patient Perspectives (Muller et al.)	Muller et al., 2023	Survey-based study showing patients prefer dynamic consent and continuous communication in large-scale data reuse; emphasized patient-centric governance.			2023		Large-Scale Health Data Reuse		✔	✔	✔	✔
36	Dynamic-Informed Consent: A Potential Solution for Ethical Dilemmas in Population Sequencing Initiatives (Dankar et al.)	Dankar et al., 2020	Introduced dynamic informed consent for large-scale genomics; highlighted ethical challenges in sequencing and proposed dynamic consent as a solution for transparency and patient control.			2020		Genomics / Population Sequencing		✔	✔	✔	✔
37	Dynamichain: Development of Medical Blockchain Ecosystem Based on Dynamic Consent System (Kim et al.)	Kim et al., 2021	Designed Dynamichain, a blockchain-based healthcare ecosystem integrating dynamic consent for medical data sharing; demonstrated system architecture and use cases.			2021		Healthcare Data Ecosystem	✔	✔	✔	✔	✔
38	Enabling Demonstrated Consent for Biobanking with Blockchain and Generative AI (Barnes et al.)	Barnes et al., 2025	Introduced “demonstrated consent”: a hybrid model combining blockchain (NFTs tied to samples) and generative AI (LLMs) for interactive, transparent communication in biobanking.			2025		Biobanking	✔	✔	✔	✔	✔
39	Enhancing Data Protection in Dynamic Consent Management Systems: Formalizing Privacy and Security Definitions with Differential Privacy, Decentralization, and Zero-Knowledge Proofs (Khalid et al.)	Khalid et al., 2023	Proposed a formal security model for DCMS; introduced definitions of confidentiality, availability, unforgeability, auditability; suggested integrating blockchain, differential privacy, and ZKPs to strengthen privacy-by-design.			2023		Dynamic Consent in e-Healthcare	✔	✔	✔	✔	✔
40	Evaluation of a Blockchain-Based Dynamic Consent Platform (METORY) in a Decentralized and Multicenter Clinical Trial (Huh et al.)	METORY, 2022	Evaluated METORY in multicenter trials; showed improved efficiency, transparency, and patient engagement with blockchain-enabled dynamic consent.			2022		Clinical Trials	✔	✔	✔	✔	✔
41	Evaluation of Patient Perception Towards Dynamic Health Data Sharing Using Blockchain-Based Digital Consent (Despotou et al.)	Despotou et al., 2020	Surveyed patient attitudes on blockchain-based digital consent for dynamic health data sharing; found patients valued transparency, control, and security.			2020		Digital Health / Patient Perception	✔	✔	✔	✔	✔
42	Identifying Facilitators of and Barriers to the Adoption of Dynamic Consent in Digital Health Ecosystems (Lee et al.)	Lee et al., 2023	Empirical study identifying organizational, technical, and social factors that promote or hinder adoption of dynamic consent in digital health ecosystems.			2023		Digital Health		✔	✔	✔	✔
43	Legal Bases for Effective Secondary Use of Health and Genetic Data in the EU: Time for New Legislation? (Becker et al.)	Becker et al., 2024	Legal analysis of EU data protection law and ethical issues for secondary use of health/genetic data; argued current GDPR framework insufficient, recommending new legislation.			2024	✔	Secondary Use of Health & Genetic Data		✔	✔	✔	✔
44	Methods of Medical Data Management Based on Blockchain Technologies (Hovorushchenko et al.)	Hovorushchenko et al., 2023	Surveyed blockchain-based approaches for medical data management; proposed classification of methods, highlighting challenges in scalability, privacy, and interoperability.			2023	✔	General Healthcare Data Mgmt	✔	✔		✔	✔
45	METORY: Development of a Demand-Driven Blockchain-Based Dynamic Consent Platform Tailored for Clinical Trials (Huh et al.)	Huh et al., 2022	Designed METORY platform, a blockchain-based DCMS tailored for clinical trials, supporting dynamic consent updates, secure auditability, and decentralized governance.			2022		Clinical Trials	✔	✔	✔	✔	✔
46	Patient and Public Willingness to Share Personal Health Data for Third-Party or Secondary Uses: Systematic Review (Baines et al.)	Baines et al., 2024	Systematic review (135 papers) on public willingness for secondary data use; found conditional support based on privacy, trust, dynamic consent, and clear benefit communication.			2024	✔	Secondary Use / Public Attitudes		✔	✔	✔	✔
47	Patient Consent Management by a Purpose-Based Consent Model for EHR Based on Blockchain Technology (Tith et al.)	Tith et al., 2020	Developed purpose-based access control model for patient consent, implemented on Hyperledger Fabric; enabled flexible, fine-grained consent for EHR sharing and biobanking.			2020		EHRs / Biobanking	✔	✔	✔	✔	✔
48	Patient Perspectives and Preferences for Consent in the Digital Health Context: State-of-the-art Literature Review (Kassam et al.)	Kassam et al., 2023	State-of-the-art literature review (75 studies) on digital health consent from patient perspectives; found preferences for transparency, dynamic consent, and control over PHI.			2023	✔	Digital Health		✔	✔	✔	✔
49	Patients’ and Public’s Wishes Regarding Transparency in Secondary Use of Health Data (Cumyn et al.)	Cumyn et al., 2023	Surveyed public preferences for transparency in secondary data use; highlighted demand for clear communication, control, and ethical oversight.			2023		Secondary Use of Health Data		✔	✔	✔	✔
50	Privacy-First Paradigm for Dynamic Consent Management Systems: Empowering Data Subjects through Decentralization (Khalid et al.)	Khalid et al., 2023	Proposed decentralized privacy-first DCMS with patient empowerment; used blockchain to decentralize consent and ensure transparency.			2023		e-Healthcare	✔	✔	✔	✔	✔
51	Reconciling Blockchain Technology and Data Protection Laws: Regulatory Challenges, Technical Solutions and Future Directions (Zafar)	Zafar, 2025	Legal/technical review of conflicts between blockchain immutability and GDPR rights; suggested hybrid architectures and privacy-preserving techniques.			2025	✔	Data Protection / Legal-Tech	✔	✔		✔	✔
52	Secure Access Control to Data in Off-Chain Storage in Blockchain-Based Consent Systems (Goint et al.)	Goint et al., 2023	Proposed a framework for securing off-chain data storage in blockchain-based consent systems using fine-grained access control and encryption.			2023		Healthcare Data Sharing / Off-chain Storage	✔	✔		✔	✔
53	Smart Contract Empowered Dynamic Consent, Decentralized Storage and Access Control for Healthcare Applications (Singh & Rathee)	Singh & Rathee, 2025	Developed a smart contract–based dynamic consent model integrating decentralized storage (IPFS) and fine-grained access control for healthcare data.			2025		Healthcare Applications	✔	✔	✔	✔	✔
54	Smart Patient Consent Management Model for Health Information Exchange Based on Blockchain Technology (Rohini et al.)	Rohini et al., 2024	Introduced a blockchain-based consent model for Health Information Exchange (HIE), ensuring immutable logging, patient control, and streamlined data access.			2024		Health Information Exchange	✔	✔		✔	✔
55	Toward Dynamic Consent for Privacy-Aware Pervasive Healthcare (Lee & Lee)	Lee & Lee, 2022	Conceptual framework for applying dynamic consent in pervasive healthcare, focusing on privacy-aware IoT and ubiquitous computing environments.			2022		Pervasive Healthcare / IoT		✔	✔	✔	✔

## Sheet: Paper Selection
Serial no.	Paper Title	Authors and Date	Major Contribution	Consent Type	Identity & Access	Year	Review Paper	Application Area	Blockchain	Consent Management	Dynamic Consent	Healthcare Data Sharing	Data Security & Privacy
1	A Blockchain-Applied Personal Health Record Application: Development and User Experience (Kim et al.)	Kim et al., 2022	Developed and tested a blockchain-applied mobile PHR app with usability validation (SUS score 74.0); integrated dynamic consent history for patients.	Dynamic consent (opt-in, opt-out with history logging)	Patient-managed keys via personal wallets	2022		Personal Health Records (PHR)	✔	✔	✔	✔	✔
2	A Blockchain-Based Consent Mechanism for Access to Fitness Data in the Healthcare Context (Alhajri et al.)	Alhajri et al., 2022	Proposed a GDPR-compliant, decentralized consent system for wearable fitness data using blockchain + smart contracts; validated via SeMF formal modeling.			2022		Wearable Fitness Data / Healthcare	✔	✔	✔		✔
3	A Blockchain-Based Dynamic Consent Architecture to Support Clinical Genomic Data Sharing (ConsentChain) (Albalwy et al.)	ConsentChain, 2021	Designed ConsentChain on Ethereum enabling patients to dynamically grant/withdraw consent for genomic data sharing; ontology-based automation of consent.			2021		Clinical Genomic Data Sharing	✔	✔	✔	✔	✔
4	A Blockchain-Based Hybrid Architecture for Auditable Consent Management (Can et al.)	Can et al., 2024	Proposed a GDPR-compliant hybrid architecture with a “purpose tree” for consent management; introduced auditing mechanisms; combined on-chain/off-chain for scalability.			2024		General GDPR Consent Management (applied to healthcare)	✔	✔	✔	✔	✔
5	A Blockchain-Enabled Sharing Platform for Personal Health Records (Dong et al.)	Dong et al., 2023	Built BEST platform on Hyperledger Fabric for longitudinal PHR sharing; enabled patient-controlled consent, privacy, and granularity; demonstrated scalability.			2023		Personal Health Records (PHR)	✔	✔	✔	✔	✔
6	A Consent Model for Blockchain-Based Health Data Sharing Platforms (Jaiman & Urovi)	Jaiman & Urovi, 2020	Created a dynamic consent model with DUO + ADA-M ontologies on Ethereum; enabled fine-grained, machine-readable consent and revocation for health data.			2020		General Health Data Sharing	✔	✔	✔	✔	✔
7	A Consent-Aware Electronic Medical Records Sharing Method Based on Blockchain (Qu et al.)	Qu et al., 2025	Proposed a blockchain-based EMR sharing method with ring signatures and off-chain storage; ensured security, privacy, transparency, and compliance with China’s PIPL.			2025		Electronic Medical Records (EMR)	✔	✔	✔	✔	✔
8	A Formal Model for Blockchain-Based Consent Management in Data Sharing (Peyrone & Wichadakul)	Peyrone & Wichadakul, 2023	Introduced SmartDataTrust prototype with Solidity + Python API; used Event-B formal methods; supported consent withdrawal, renewal, audit logs (GDPR-compliant).			2023		General Data Sharing (Healthcare & beyond)	✔	✔	✔	✔	✔
9	Artificial Intelligence in Ophthalmology: Opportunities, Challenges, and Ethical Considerations (Kazemzadeh)	Kazemzadeh, 2025	Narrative review of AI in ophthalmology; synthesized applications, ethical risks (bias, transparency, access), and opportunities for diagnostics and care delivery.			2025	✔	Ophthalmology / Vision Sciences				✔	✔
10	Balancing the Safeguarding of Privacy and Data Sharing: Perceptions of Genomic Professionals on Patient Genomic Data Ownership in Australia (Malakar et al.)	Malakar et al., 2024	Surveyed genomic professionals on patient data ownership; explored role of blockchain/self-sovereign identity in balancing privacy and data sharing; found differing views among clinicians vs. researchers.			2024		Genomics / Data Ownership	✔	✔	✔	✔	✔
11	Blockchain for Applications of Clinical Trials: Taxonomy, Challenges, and Future Directions (Hang et al.)	Hang et al., 2022	Comprehensive survey and taxonomy of blockchain in clinical trials (recruitment, consent traceability, monitoring, data mgmt); outlined open challenges and research directions.			2022	✔	Clinical Trials	✔	✔	✔	✔	✔
12	Blockchain in Clinical Trials: Bibliometric and Network Analysis (Castro et al.)	Castro et al., 2024	Conducted bibliometric analysis of blockchain in clinical trials, identifying trends, influential authors, and thematic clusters; highlighted adoption barriers.			2024	✔	Clinical Trials	✔	✔		✔	✔
13	Blockchain in Critical Care (Gondode et al.)	Gondode et al., 2025	Proposed blockchain-based framework for secure, auditable, and interoperable data management in ICU/critical care environments, addressing monitoring and EHR integration.			2025		Critical Care / ICU Data Management	✔	✔		✔	✔
14	Blockchain in the age of industrial revolution: A systematic literature review using bibliometric and network analysis (Gupta et al.)	Gupta et al., 2024	Systematic review mapping blockchain adoption across Industry 4.0; used bibliometric and network analysis to classify research clusters and identify gaps.			2024	✔	Cross-domain (Industry 4.0, some healthcare overlap)	✔				✔
15	Blockchain Integration in Healthcare: A Comprehensive Investigation of Use Cases, Performance Issues, and Mitigation Strategies (Kasyapa & Vanmathi)	Kasyapa & Vanmathi, 2024	Comprehensive review of blockchain in healthcare (use cases: EHRs, supply chain, clinical trials, insurance); discussed performance/scalability issues and mitigation.			2024	✔	General Healthcare Applications	✔	✔	✔	✔	✔
16	Blockchain Technology Applications in the Health Domain: A Multivocal Literature Review (Baysal et al.)	Baysal et al., 2023	Conducted multivocal literature review (78 formal + 23 grey sources) mapping blockchain applications in healthcare (EHR, supply chain, IoT, insurance, dynamic consent).			2023	✔	General Health Domain	✔	✔	✔	✔	✔
17	Blockchain-Aided and Privacy-Preserving Data Governance in Multi-Stakeholder Applications (Garcia et al.)	Garcia et al., 2022	Proposed a blockchain-based privacy-preserving data governance framework ensuring accountability, transparency, and compliance across multiple stakeholders.			2022		Multi-Stakeholder Data Governance (health + cross-domain)	✔	✔		✔	✔
18	Blockchain-Based Access Control System for Efficient Consent Management in Healthcare (Daudén-Esmel et al.)	Daudén-Esmel et al., 2024	Proposed a blockchain-based access control system for healthcare consent management; emphasized efficiency, scalability, and secure patient-controlled access to medical records.			2024		Healthcare Consent & Access Control	✔	✔	✔	✔	✔
19	Blockchain-Based Decentralized Storage Systems for Sustainable Data Self-Sovereignty: A Comparative Study (Merlec & In)	Merlec & In, 2024	Comparative analysis of decentralized storage systems (IPFS, Filecoin, Storj, etc.) emphasizing blockchain’s role in data self-sovereignty and sustainability.			2024		Cross-domain (Healthcare relevance in data sovereignty)	✔				✔
20	Blockchain-Based Dynamic Consent and its Applications for Patient-Centric Research and Health Informatics (Charles et al.)	Charles et al., 2024	Presented blockchain-based dynamic consent model for patient-centric research, clinical trials, and health informatics applications.			2024		Patient-Centric Research / Clinical Trials	✔	✔	✔	✔	✔
21	Blockchain-Based Service-Oriented Architecture for Consent Management, Access Control, and Auditing (Roman-Martinez et al.)	Roman-Martinez et al., 2023	Proposed service-oriented blockchain architecture integrating consent management, access control, and auditing for compliance and interoperability.			2023		Healthcare Data Sharing / Consent Mgmt	✔	✔	✔	✔	✔
22	Blockchain-Enabled Privacy-Preserving Ecosystem for DNA Sequence Sharing (Nguyen et al.)	Nguyen et al., 2025	Designed ecosystem enabling secure, privacy-preserving DNA data sharing; integrated blockchain, IPFS, encryption, and secure computations.			2025		Genomics / DNA Data Sharing	✔	✔		✔	✔
23	Blockchain-Powered Healthcare Systems: Enhancing Scalability and Security with Hybrid Deep Learning (Ali et al.)	Ali et al., 2023	Proposed a hybrid blockchain–deep learning architecture for secure and scalable healthcare data management; improved intrusion detection and privacy.			2023		General Healthcare Systems	✔			✔	✔
24	Breaking Down the Data Path in Digital Health: From Edge to Fog and Beyond (Righi et al.)	Righi et al., 2025	Analyzed digital health ecosystems (edge, fog, cloud) and data path challenges; emphasized integration with blockchain for trust and integrity.			2025		Digital Health Data Infrastructure	✔			✔	✔
25	Building a Decentralized Biobanking App for Research Transparency and Patient Engagement (Dewan et al.)	Dewan et al., 2025	Co-designed a decentralized mobile app (“de-bi”) with breast cancer patients, enabling transparency and engagement in biobank specimen use.			2025		Biobanking / Patient Engagement	✔	✔	✔	✔	✔
26	Challenges and Solutions in Implementing Informed Consent in Digital Environments: A Scoping Review (Schmidt et al.)	Schmidt et al., 2025	Scoping review (63 studies) mapping technical implementations of informed consent in digital health; identified challenges (obtain, prove, retrace, manage), highlighted blockchain and dynamic consent as promising but under-evaluated.			2025	✔	Digital Health / mHealth Consent	✔	✔	✔	✔	✔
27	Clinical Trial Data Transparency and GDPR Compliance: Implications for Data Sharing and Open Innovation (Minssen et al.)	Minssen et al., 2020	Analyzed regulatory and legal challenges of data sharing in clinical trials under GDPR; focused on compliance, transparency, and secondary use of data.			2020		Clinical Trials / Legal & GDPR Compliance		✔	✔	✔	✔
28	Current Application of Blockchain Technology in Healthcare and Its Potential Roles in Urology (Felemban et al.)	Felemban et al., 2025	Reviewed blockchain use in healthcare with focus on its potential application in urology; discussed opportunities, challenges, and integration needs.			2025	✔	Urology / Healthcare	✔	✔		✔	✔
29	Data Privacy and Ethical Considerations in Database Management (Pina et al.)	Pina et al., 2024	Provided best practices for data minimization, anonymization, pseudonymization, encryption, and retention; applied case study in healthcare dataset; highlighted ethical and regulatory compliance.			2024		Database Management / Healthcare Dataset		✔		✔	✔
30	Data Sharing Under the GDPR: Time to Harmonize Law and Research Ethics? (Vlahou et al.)	Vlahou et al., 2021	Review of GDPR impacts on biomedical research and consent; called for harmonization of law and ethics, clarification of broad consent, and roadmap for secondary data use.			2021	✔	Biomedical Research Governance		✔	✔	✔	✔
31	Design and Implementation of a Personal Health Record Platform Based on Patient-Consent Blockchain Technology (Kim et al.)	Kim et al., 2021	Built a patient-consent blockchain platform (PHR) using Hyperledger Fabric with on/off-chain data storage; empowered patients with ownership of PHRs, dynamic consent, and secure sharing across hospitals.			2021		Personal Health Records	✔	✔	✔	✔	✔
32	DiabeticChain: A Novel Blockchain Approach for Patient-Centric Diabetic Data Management (Mishra & Mehra)	Mishra & Mehra, 2025	Proposed DiabeticChain, a blockchain framework for patient-controlled diabetes data sharing, ensuring transparency, security, and interoperability.			2025		Diabetes / Chronic Disease Mgmt	✔	✔		✔	✔
33	Distributed Management of Patient Data-Sharing Informed Consents for Clinical Research (Pham et al.)	Pham et al., 2024	Demonstrated feasibility of Ethereum-based informed consent system for multi-site clinical research; improved efficiency, immutability, and dynamic consent handling across thousands of records.			2024		Clinical Research	✔	✔	✔	✔	✔
34	Dynamic Consent Management for Clinical Trials via Private Blockchain Technology (Albanese et al.)	Albanese et al., 2020	Proposed a private blockchain architecture to manage dynamic consent in clinical trials, enabling transparency, patient autonomy, and immutable auditability.			2020		Clinical Trials	✔	✔	✔	✔	✔
35	Dynamic Consent, Communication and Return of Results in Large-Scale Health Data Reuse: Survey of Public and Patient Perspectives (Muller et al.)	Muller et al., 2023	Survey-based study showing patients prefer dynamic consent and continuous communication in large-scale data reuse; emphasized patient-centric governance.			2023		Large-Scale Health Data Reuse		✔	✔	✔	✔
36	Dynamic-Informed Consent: A Potential Solution for Ethical Dilemmas in Population Sequencing Initiatives (Dankar et al.)	Dankar et al., 2020	Introduced dynamic informed consent for large-scale genomics; highlighted ethical challenges in sequencing and proposed dynamic consent as a solution for transparency and patient control.			2020		Genomics / Population Sequencing		✔	✔	✔	✔
37	Dynamichain: Development of Medical Blockchain Ecosystem Based on Dynamic Consent System (Kim et al.)	Kim et al., 2021	Designed Dynamichain, a blockchain-based healthcare ecosystem integrating dynamic consent for medical data sharing; demonstrated system architecture and use cases.			2021		Healthcare Data Ecosystem	✔	✔	✔	✔	✔
38	Enabling Demonstrated Consent for Biobanking with Blockchain and Generative AI (Barnes et al.)	Barnes et al., 2025	Introduced “demonstrated consent”: a hybrid model combining blockchain (NFTs tied to samples) and generative AI (LLMs) for interactive, transparent communication in biobanking.			2025		Biobanking	✔	✔	✔	✔	✔
39	Enhancing Data Protection in Dynamic Consent Management Systems: Formalizing Privacy and Security Definitions with Differential Privacy, Decentralization, and Zero-Knowledge Proofs (Khalid et al.)	Khalid et al., 2023	Proposed a formal security model for DCMS; introduced definitions of confidentiality, availability, unforgeability, auditability; suggested integrating blockchain, differential privacy, and ZKPs to strengthen privacy-by-design.			2023		Dynamic Consent in e-Healthcare	✔	✔	✔	✔	✔
40	Evaluation of a Blockchain-Based Dynamic Consent Platform (METORY) in a Decentralized and Multicenter Clinical Trial (Huh et al.)	METORY, 2022	Evaluated METORY in multicenter trials; showed improved efficiency, transparency, and patient engagement with blockchain-enabled dynamic consent.			2022		Clinical Trials	✔	✔	✔	✔	✔
41	Evaluation of Patient Perception Towards Dynamic Health Data Sharing Using Blockchain-Based Digital Consent (Despotou et al.)	Despotou et al., 2020	Surveyed patient attitudes on blockchain-based digital consent for dynamic health data sharing; found patients valued transparency, control, and security.			2020		Digital Health / Patient Perception	✔	✔	✔	✔	✔
42	Identifying Facilitators of and Barriers to the Adoption of Dynamic Consent in Digital Health Ecosystems (Lee et al.)	Lee et al., 2023	Empirical study identifying organizational, technical, and social factors that promote or hinder adoption of dynamic consent in digital health ecosystems.			2023		Digital Health		✔	✔	✔	✔
43	Legal Bases for Effective Secondary Use of Health and Genetic Data in the EU: Time for New Legislation? (Becker et al.)	Becker et al., 2024	Legal analysis of EU data protection law and ethical issues for secondary use of health/genetic data; argued current GDPR framework insufficient, recommending new legislation.			2024	✔	Secondary Use of Health & Genetic Data		✔	✔	✔	✔
44	Methods of Medical Data Management Based on Blockchain Technologies (Hovorushchenko et al.)	Hovorushchenko et al., 2023	Surveyed blockchain-based approaches for medical data management; proposed classification of methods, highlighting challenges in scalability, privacy, and interoperability.			2023	✔	General Healthcare Data Mgmt	✔	✔		✔	✔
45	METORY: Development of a Demand-Driven Blockchain-Based Dynamic Consent Platform Tailored for Clinical Trials (Huh et al.)	Huh et al., 2022	Designed METORY platform, a blockchain-based DCMS tailored for clinical trials, supporting dynamic consent updates, secure auditability, and decentralized governance.			2022		Clinical Trials	✔	✔	✔	✔	✔
46	Patient and Public Willingness to Share Personal Health Data for Third-Party or Secondary Uses: Systematic Review (Baines et al.)	Baines et al., 2024	Systematic review (135 papers) on public willingness for secondary data use; found conditional support based on privacy, trust, dynamic consent, and clear benefit communication.			2024	✔	Secondary Use / Public Attitudes		✔	✔	✔	✔
47	Patient Consent Management by a Purpose-Based Consent Model for EHR Based on Blockchain Technology (Tith et al.)	Tith et al., 2020	Developed purpose-based access control model for patient consent, implemented on Hyperledger Fabric; enabled flexible, fine-grained consent for EHR sharing and biobanking.			2020		EHRs / Biobanking	✔	✔	✔	✔	✔
48	Patient Perspectives and Preferences for Consent in the Digital Health Context: State-of-the-art Literature Review (Kassam et al.)	Kassam et al., 2023	State-of-the-art literature review (75 studies) on digital health consent from patient perspectives; found preferences for transparency, dynamic consent, and control over PHI.			2023	✔	Digital Health		✔	✔	✔	✔
49	Patients’ and Public’s Wishes Regarding Transparency in Secondary Use of Health Data (Cumyn et al.)	Cumyn et al., 2023	Surveyed public preferences for transparency in secondary data use; highlighted demand for clear communication, control, and ethical oversight.			2023		Secondary Use of Health Data		✔	✔	✔	✔
50	Privacy-First Paradigm for Dynamic Consent Management Systems: Empowering Data Subjects through Decentralization (Khalid et al.)	Khalid et al., 2023	Proposed decentralized privacy-first DCMS with patient empowerment; used blockchain to decentralize consent and ensure transparency.			2023		e-Healthcare	✔	✔	✔	✔	✔
51	Reconciling Blockchain Technology and Data Protection Laws: Regulatory Challenges, Technical Solutions and Future Directions (Zafar)	Zafar, 2025	Legal/technical review of conflicts between blockchain immutability and GDPR rights; suggested hybrid architectures and privacy-preserving techniques.			2025	✔	Data Protection / Legal-Tech	✔	✔		✔	✔
52	Secure Access Control to Data in Off-Chain Storage in Blockchain-Based Consent Systems (Goint et al.)	Goint et al., 2023	Proposed a framework for securing off-chain data storage in blockchain-based consent systems using fine-grained access control and encryption.			2023		Healthcare Data Sharing / Off-chain Storage	✔	✔		✔	✔
53	Smart Contract Empowered Dynamic Consent, Decentralized Storage and Access Control for Healthcare Applications (Singh & Rathee)	Singh & Rathee, 2025	Developed a smart contract–based dynamic consent model integrating decentralized storage (IPFS) and fine-grained access control for healthcare data.			2025		Healthcare Applications	✔	✔	✔	✔	✔
54	Smart Patient Consent Management Model for Health Information Exchange Based on Blockchain Technology (Rohini et al.)	Rohini et al., 2024	Introduced a blockchain-based consent model for Health Information Exchange (HIE), ensuring immutable logging, patient control, and streamlined data access.			2024		Health Information Exchange	✔	✔		✔	✔
55	Toward Dynamic Consent for Privacy-Aware Pervasive Healthcare (Lee & Lee)	Lee & Lee, 2022	Conceptual framework for applying dynamic consent in pervasive healthcare, focusing on privacy-aware IoT and ubiquitous computing environments.			2022		Pervasive Healthcare / IoT		✔	✔	✔	✔

## Sheet: Tables
Year	Number of Publications	Percentagem
2020	6	0.109091
2021	4	0.0727273
2022	7	0.127273
2023	13	0.236364
2024	13	0.236364
2025	12	0.218182
Total	55	1
					Topic	Values	Percentage
					Review Articles	14	0.055336
					Blockchain	43	0.16996
					Consent Management	50	0.197628
					Dynamic Consent	39	0.15415
					Healthcare Data Sharing	52	0.205534
					Data Security & Privacy	55	0.217391
					Total	253	1
		Dynamic Consent Support (n=55)	Yes	No
		Dynamic Consent Support (n=55)	39	16
